# Supplementary material for: New Facility for Membrane Fouling Investigations under Customizable Hydrodynamics: Validation and Preliminary Experiments with Pulsating Cross-Flow
Source: Membranes (Basel). 2022 Mar 17;12(3):334. doi: 10.3390/membranes12030334 (PMC8951022; doi:10.3390/membranes12030334)
Supplement: Supplementary file 1 [file membranes-12-00334-s001.zip]

Archive with 1 entries (1 files):
- membranes-1598676-SI.pdf
